# Supplementary material for: Engineered 3D-Printed Polyvinyl Alcohol Scaffolds Incorporating β-Tricalcium Phosphate and Icariin Induce Bone Regeneration in Rat Skull Defect Model
Source: Molecules. 2022 Jul 15;27(14):4535. doi: 10.3390/molecules27144535 (PMC9318678; doi:10.3390/molecules27144535)
Supplement: Supplementary file 1 [file molecules-27-04535-s001.zip]

Archive with 1 entries (1 files):
- molecules-1781692-supplementary.pptx
